# Supplementary material for: Monitoring SARS-CoV-2 Surrogate TGEV Individual Virions Structure Survival under Harsh Physicochemical Environments
Source: Cells. 2022 May 27;11(11):1759. doi: 10.3390/cells11111759 (PMC9179875; doi:10.3390/cells11111759)
Supplement: Supplementary file 1 [file cells-11-01759-s001.zip]

Archive with 8 entries (7 files):
- cells-1703387-supp/
- cells-1703387-supp/cells-1703387-supp.pdf
- cells-1703387-supp/SV1_tomography.avi
- cells-1703387-supp/SV2.avi
- cells-1703387-supp/SV3.avi
- cells-1703387-supp/SV4 Igepal progressive w legend.AVI
- cells-1703387-supp/SV5_fatigues.avi
- cells-1703387-supp/SV6 .avi
